# Supplementary material for: Unimpressed by the Environment?—Local and Landscape Scale Effects on the Common Hamster in a Simple Agricultural Landscape
Source: Ecol Evol. 2025 Dec 22;15(12):e72595. doi: 10.1002/ece3.72595 (PMC12720141; doi:10.1002/ece3.72595)
Supplement: Supplementary file 1 — Data S1: ece372595‐sup‐0001‐DataS1.xlsx. [file ECE3-15-e72595-s002.xlsx]

## Sheet: Legend
ID_site	ID of the focal field
Research Area	Area of the focal field
Survey period	Survery period: spring: End of April to Middle of May 2023; fall: Begiining of Auguts for non protected fields, End of Auguts to September 2022 and 2023
Hamster Presence / Absence	Hamster present = 1, hamster absent = 0
Size research area [ha]	The actually mapped area in hectare
Size focal field	The whole size of the focal field in hectare
Numer hamster burrows	Number of mapped burrows
Hamster burrows / ha	Number of mapped burrows / size research area
Crop	Planted crop of the year
Protection measure	If the focal field contains the hamster protection measure high cut harvest of none
Active vole burrow index / ha	Number of reopened vole burrows per ha, 24 hours after closing them
Distance to the nearest forest	In meter
Distance to the nearest urban fabric	In meter
Mean field size	Mean field size within a 500 m radius of a centre point of the focal field
Edge Density	All edges in relation to the landscape area in m / ha
Crop Diversity	Describes the crop diversity calculated using the Shannon diversity index
Uncultivated land [%]	Cover of uncultivated areas in fall in percent (Areas, where crops like maize, root crops, summer cereals, legumes were sown in spring)
Oil seeds [%]	Cover of oil seeds like oilseed rape, sunflower in percent
Winter cereals [%]	Cover of winter cereals such as winter wheat in percent
NDTI field mean 24Aug22	Normalized Difference Tillage Index (NDTI) based on atmospherically corrected Copernicus Sentinel-2 MSI L2A data, estimates crop residue and tillage practice, the mean of each study field was calculated
NDVI field mean 24Aug22	Normalized Difference Vegetation Index (NDVI) based on atmospherically corrected Copernicus Sentinel-2 MSI L2A data, estimates vegetation cover, the mean of each focal field was calculated

## Sheet: Sheet1
ID_site	Research Area	Survey period	Hamster Presence / Absence	Size research area [ha]	Size focal field	Numer hamster burrows	Hamster burrows / ha	Crop	protection measure	active vole burrow index / ha	Distance to the nearest forest [m]	Distance to the nearest urban fabric [m]	Mean field size	Edge Density	Crop Diversity	Uncultivated land [%]	Oil seeds [%]	Winter cereals [%]	NDTI field mean 24Aug22	NDVI field mean 24Aug22	Protection measure Analysis	Vole Analysis	Vegetation Analysis	Landscape Analysis
A0	Huy	Spring 2023	0	13.44	13.44	0	0	Sugar Beet	NA	NA	759.1	716.2	7.719	86.2034	1.6693	33.69	13.36	51.57	0.118085	0.12736	no	no	yes	yes
A1	Huy	Spring 2023	1	10.1	14.55	1	0.0990099	Winter cereal	NA	NA	238.2	895.2	2.57301	146.569	1.42768	4.57	13.85	78.17	0.0566909	0.194671	no	no	yes	yes
A3	Huy	Spring 2023	0	1.5	1.5	0	0	Winter cereal	NA	NA	1336.5	0	4.5162	116.057	1.31659	5.31	22.03	41.07	0.0314497	0.1683	no	no	yes	yes
B0	Eilsleben	Spring 2023	1	7.55	7.55	8	1.0596	Summer cereal	NA	NA	626.4	552.3	5.28143	159.253	1.82762	18	25.2	51.58	0.159355	0.199806	no	no	yes	yes
B1	Eilsleben	Spring 2023	0	10.2	30.3	0	0	Sugar Beet	NA	NA	243.5	62.1	0.796595	110.517	1.18721	89.39	0	5.74	0.0288338	0.104259	no	no	yes	yes
B2	Eilsleben	Spring 2023	0	10.53	26.74	0	0	Winter cereal	NA	NA	129	1265.9	2.28062	172.837	1.45304	20.52	3.03	58.12	0.0987116	0.18287	no	no	yes	yes
B3	Eilsleben	Spring 2023	0	4.32	16.31	0	0	Winter cereal	NA	NA	207.9	0	4.00654	172.722	1.31285	2.55	0.01	38.32	0.1485	0.383933	no	no	yes	yes
B4	Eilsleben	Spring 2023	0	2.76	2.76	0	0	Winter cereal	NA	NA	107	2.6	2.12726	209.218	1.69358	21.99	16.25	29.92	0.0334283	0.157688	no	no	yes	yes
B5	Eilsleben	Spring 2023	1	16	93.57	1	0.0625	Maize	NA	NA	516.4	165.3	3.58383	120.614	1.55148	60.4	0	36.69	0.039388	0.111051	no	no	yes	yes
C0	Hohe Börde	Spring 2023	1	5.26	5.26	11	2.09125	Pea	NA	NA	229.2	0	6.1701	89.3601	1.15034	14.59	2.65	35.56	0.111762	0.181268	no	no	yes	yes
C1	Hohe Börde	Spring 2023	0	3.12	3.12	0	0	Pea	NA	NA	534.6	116.9	7.71902	142.498	1.43284	52.46	0	41.2	0.0894107	0.175658	no	no	yes	yes
C2	Hohe Börde	Spring 2023	1	10.07	42.96	1	0.0993049	Winter cereal	NA	NA	372.4	608.8	5.01736	94.8159	1.23061	5.37	30.79	62.07	0.158961	0.506528	no	no	yes	yes
C3	Hohe Börde	Spring 2023	1	8.7	8.7	8	0.91954	Winter cereal	NA	NA	495.4	826.4	4.36292	106.599	1.47356	30.83	6.26	57.81	0.106143	0.124938	no	no	yes	yes
C4	Hohe Börde	Spring 2023	0	3	3	0	0	Winter cereal	NA	NA	108.6	218.8	2.93414	164.748	1.59205	17.29	10.62	29.78	0.0723639	0.111698	no	no	yes	yes
D0	Südliches Anhalt	Spring 2023	1	11.3	38.9	130	11.5044	Winter cereal	NA	NA	631.3	664.2	4.77844	125.273	1.59849	19.33	6.49	67.04	0.134798	0.354087	no	no	yes	yes
D1	Südliches Anhalt	Spring 2023	1	10.51	38.19	2	0.190295	Winter cereal	NA	NA	1183.5	829.3	8.36227	98.1826	1.28581	30.65	1.62	65.7	0.0559109	0.200286	no	no	yes	yes
D3	Südliches Anhalt	Spring 2023	0	10.11	12.72	0	0	Summer cereal	NA	NA	991.6	600	1.079	192.725	1.90787	20.58	18.39	52.3	0.0590877	0.105701	no	no	yes	yes
D4	Südliches Anhalt	Spring 2023	0	10.06	21.7	0	0	Clover	NA	NA	624.8	284.1	4.56124	103.82	1.73423	34.26	17.33	30.74	0.0583065	0.117446	no	no	yes	yes
D5	Südliches Anhalt	Spring 2023	0	7.77	12.26	0	0	Summer cereal	NA	NA	39.9	139.8	1.76577	136.725	1.7526	20.66	19.57	29.46	0.0889049	0.12985	no	no	yes	yes
D10	Südliches Anhalt	Fall 2022	1	7.5	19.3135	30	4	Winter cereal	high cut harvest	670	NA	NA	NA	NA	NA	NA	NA	NA	NA	NA	yes	yes	no	no
D11	Südliches Anhalt	Fall 2022	1	1.86	19.1985	10	5.37634	Winter cereal	high cut harvest	840	NA	NA	NA	NA	NA	NA	NA	NA	NA	NA	yes	yes	no	no
B8	Eilsleben	Fall 2022	1	6.92	6.9237	25	3.61272	Winter cereal	none	190	NA	NA	NA	NA	NA	NA	NA	NA	NA	NA	yes	yes	no	no
B9	Eilsleben	Fall 2022	1	11.58	11.5801	56	4.83592	Winter cereal	none	30	NA	NA	NA	NA	NA	NA	NA	NA	NA	NA	yes	yes	no	no
B10	Eilsleben	Fall 2022	1	9.34	9.3415	5	0.535332	Summer cereal	high cut harvest	830	NA	NA	NA	NA	NA	NA	NA	NA	NA	NA	yes	yes	no	no
B0	Eilsleben	Fall 2022	1	7.55	7.5457	41	5.43046	Winter cereal	high cut harvest	350	NA	NA	NA	NA	NA	NA	NA	NA	NA	NA	yes	yes	no	no
B11	Eilsleben	Fall 2022	1	16.5	39.8432	6	0.363636	Winter cereal	high cut harvest	NA	NA	NA	NA	NA	NA	NA	NA	NA	NA	NA	yes	no	no	no
C0	Hohe Börde	Fall 2022	1	5.49	5.4862	24	4.37158	Winter cereal	none	920	NA	NA	NA	NA	NA	NA	NA	NA	NA	NA	yes	yes	no	no
C5	Hohe Börde	Fall 2022	1	21.06	21.0587	89	4.22602	Winter cereal	high cut harvest	1090	NA	NA	NA	NA	NA	NA	NA	NA	NA	NA	yes	yes	no	no
C3	Hohe Börde	Fall 2022	1	8.7	8.7	32	3.67816	Winter cereal	high cut harvest	910	NA	NA	NA	NA	NA	NA	NA	NA	NA	NA	yes	yes	no	no
A0	Huy	Fall 2022	1	13.44	13.4423	16	1.19048	Winter cereal	none	NA	NA	NA	NA	NA	NA	NA	NA	NA	NA	NA	yes	no	no	no
A4	Huy	Fall 2022	1	10.63	10.6328	11	1.03481	Winter cereal	none	NA	NA	NA	NA	NA	NA	NA	NA	NA	NA	NA	yes	no	no	no
D12	Südliches Anhalt	Fall 2022	1	2.36	2.3574	89	37.7119	Summer cereal	NA	480	NA	NA	NA	NA	NA	NA	NA	NA	NA	NA	no	yes	no	no
D13	Südliches Anhalt	Fall 2022	1	1.44	1.4389	104	72.2222	Summer cereal	NA	880	NA	NA	NA	NA	NA	NA	NA	NA	NA	NA	no	yes	no	no
D14	Südliches Anhalt	Fall 2022	1	2.4	2.4012	156	65	Summer cereal	NA	280	NA	NA	NA	NA	NA	NA	NA	NA	NA	NA	no	yes	no	no
D15	Südliches Anhalt	Fall 2022	1	0.67	1.2284	62	92.5373	Summer cereal	NA	120	NA	NA	NA	NA	NA	NA	NA	NA	NA	NA	no	yes	no	no
D1	Südliches Anhalt	Fall 2023	1	38.19	38.19	68	1.78057	Winter cereal	high cut harvest	NA	NA	NA	NA	NA	NA	NA	NA	NA	NA	NA	yes	no	no	no
D6	Südliches Anhalt	Fall 2023	1	11.82	11.82	44	3.7225	Winter cereal	high cut harvest	NA	NA	NA	NA	NA	NA	NA	NA	NA	NA	NA	yes	no	no	no
D7	Südliches Anhalt	Fall 2023	1	26	26	45	1.73077	Winter cereal	none	NA	NA	NA	NA	NA	NA	NA	NA	NA	NA	NA	yes	no	no	no
D8	Südliches Anhalt	Fall 2023	1	2.93	2.93	4	1.36519	Agroforestry with legumes/winter cereals	high cut harvest	NA	NA	NA	NA	NA	NA	NA	NA	NA	NA	NA	yes	no	no	no
